# Supplementary material for: Photodynamic Therapy Can Modulate the Nasopharyngeal Carcinoma Microenvironment Infected with the Epstein–Barr Virus: A Systematic Review and Meta-Analysis
Source: Biomedicines. 2023 May 2;11(5):1344. doi: 10.3390/biomedicines11051344 (PMC10216108; doi:10.3390/biomedicines11051344)
Supplement: Supplementary file 1 [file biomedicines-11-01344-s001.zip]

Archive with 1 entries (1 files):
- biomedicines-2251997-SI.pdf
